# Supplementary material for: Screening of Solvent Systems for Countercurrent Chromatography Separation of Polar Constituents from Ginkgo biloba L. Seeds
Source: Molecules. 2025 Jan 19;30(2):409. doi: 10.3390/molecules30020409 (PMC11767392; doi:10.3390/molecules30020409)
Supplement: Supplementary file 1 [file molecules-30-00409-s001.zip]

Archive with 1 entries (1 files):
- molecules-3392139-supplementary.pdf
